# Supplementary material for: Cancer and Syria in conflict: a systematic review
Source: BMC Cancer. 2024 Dec 18;24:1537. doi: 10.1186/s12885-024-13256-9 (PMC11656653; doi:10.1186/s12885-024-13256-9)
Supplement: Supplementary file 1 — Supplementary Material 1. [file 12885_2024_13256_MOESM1_ESM.xlsx]

## Sheet: Dataset
Global Cancer Observatory 2022 Data for Syria
	Incidence				Mortality
Type of cancer	Number	ASR (World)	Crude rate	Cumulative risk	Number	ASR (World)	Crude rate	Cumulative risk
All cancers excl. non-melanoma skin cancer	21505	135.7	111.1	13.5	13647	89.6	70.5	9.2
Lip, oral cavity	195	1.3	1.0	0.15	136	0.90	0.70	0.11
Salivary glands	83	0.53	0.43	0.06	52	0.35	0.27	0.04
Oropharynx	16	0.11	0.08	0.02	11	0.08	0.06	0.01
Nasopharynx	126	0.71	0.65	0.05	80	0.47	0.41	0.03
Hypopharynx	7	0.04	0.04	0.00	6	0.04	0.03	0.01
Oesophagus	106	0.69	0.55	0.06	97	0.64	0.50	0.06
Stomach	721	4.8	3.7	0.50	650	4.3	3.4	0.44
Colorectum	1626	10.9	8.4	1.1	1092	7.2	5.6	0.72
Liver and intrahepatic bile ducts	408	2.8	2.1	0.29	395	2.7	2.0	0.28
Gallbladder	132	0.93	0.68	0.10	108	0.78	0.56	0.08
Pancreas	619	4.2	3.2	0.47	562	3.8	2.9	0.43
Larynx	427	2.9	2.2	0.34	272	1.9	1.4	0.22
Trachea, bronchus and lung	2638	17.8	13.6	2.1	2517	17.2	13.0	2.0
Melanoma of skin	130	0.83	0.67	0.07	44	0.30	0.23	0.01
Mesothelioma	27	0.19	0.14	0.03	25	0.17	0.13	0.02
Kaposi sarcoma	24	0.15	0.12	0.02	7	0.04	0.04	0.00
Breast	4114	46.2	42.5	5.0	1781	20.9	18.4	2.3
Vulva	45	0.56	0.46	0.07	30	0.39	0.31	0.05
Vagina	14	0.17	0.14	0.02	10	0.12	0.10	0.01
Cervix uteri	206	2.5	2.1	0.30	106	1.3	1.1	0.17
Corpus uteri	704	8.2	7.3	0.94	182	2.2	1.9	0.25
Ovary	462	5.1	4.8	0.53	294	3.5	3.0	0.43
Penis	5	0.08	0.05	0.01	3	0.05	0.03	0.01
Prostate	1115	17.6	11.5	1.7	529	8.4	5.5	0.62
Testis	201	2.0	2.1	0.17	52	0.50	0.54	0.04
Kidney	447	2.9	2.3	0.31	208	1.4	1.1	0.14
Bladder	721	4.9	3.7	0.53	396	2.8	2.0	0.29
Brain, central nervous system	1028	6.3	5.3	0.64	792	4.9	4.1	0.50
Thyroid	837	4.4	4.3	0.40	157	1.1	0.81	0.12
Hodgkin lymphoma	301	1.9	1.6	0.19	113	0.70	0.58	0.08
Non-Hodgkin lymphoma	914	5.5	4.7	0.49	545	3.4	2.8	0.30
Multiple myeloma	346	2.4	1.8	0.30	329	2.3	1.7	0.29
Leukaemia	1388	8.4	7.2	0.83	1016	6.3	5.3	0.64
ASR = Age standardised rate
