# Supplementary material for: Cancer and Syria in conflict: a systematic review
Source: BMC Cancer. 2024 Dec 18;24:1537. doi: 10.1186/s12885-024-13256-9 (PMC11656653; doi:10.1186/s12885-024-13256-9)
Supplement: Supplementary file 2 — Supplementary Material 2. [file 12885_2024_13256_MOESM2_ESM.xlsx]

## Sheet: Sheet1
GBD study 2021 Data for Syria
	Incidence		Mortality
Type of Cancer	Rate (new cases per 100,000)	Crude number	Rate (per 100,000 population)	Crude number
Total	410.61	57610.4	62.22	8729.26
Eye	0.04	5.78	0.01	1.39
lip and oral cavity	0.8	112.92	0.39	54.91
nasopharynx	0.11	16.05	0.09	13.27
Other pharynx	0.33	46.53	0.21	29.28
Esophageal	0.79	110.32	0.79	111.53
Stomach	5.52	774.39	5.1	715.93
Colon and rectum	9.9	1388.62	5.39	756.41
Liver	4.62	647.54	4.72	662.4
Gallbladder and biliary tract	0.08	10.84	0.07	10.13
Pancreatic	3.35	469.85	3.36	471.51
Larynx	1.81	254.05	1.01	141.94
Tracheal, bronchus and lung	11.04	1548.78	11.47	1608.59
Malignant skin melanoma	1.01	141.88	0.12	16.87
Non-melanoma skin cancer	4.43	621.81	0.002	0.22
Breast	24.03	3371.25	5.51	772.63
Cervical	1.5	210.19	0.72	100.85
uterine	3.4	476.89	0.52	72.83
Ovarian	2.71	235.17	0.95	133.74
Prostate	12.47	1749.36	3.41	477.78
Testicular	0.51	70.92	0.03	3.81
Kidney	2.71	379.79	1.1	153.98
Bladder	5.81	815.61	1.84	258.63
Brain and CNS	6.75	947.14	5.94	832.96
Neuroblastoma and other peripheral nerve cell tumours	0.03	3.56	0.01	1.58
Soft tissue and other extraosseous sarcomas	0.82	115.4	0.42	59.53
Malignant neoplasm of bone and articular cartilage	0.31	44.17	0.21	29.91
Thyroid	3.17	444.99	0.31	42.91
Mesothelioma	0.05	6.54	0.04	5.93
Hodgkin lymphoma	0.05	7.14	0.02	2.78
Non-hodgkin lymphoma	3.73	523.27	1.77	247.78
Multiple myeloma	0.52	72.59	0.41	57.75
Leukaemia	7.32	1027.28	5.61	787.33
Other malignant neoplasms	0.7	97.97	0.46	64.26
Other neoplasms	291.24	40861.8	0.2	27.9
